# Supplementary material for: Tumor Cell-Intrinsic BTLA Receptor Inhibits the Proliferation of Tumor Cells via ERK1/2
Source: Cells. 2022 Dec 12;11(24):4021. doi: 10.3390/cells11244021 (PMC9777428; doi:10.3390/cells11244021)
Supplement: Supplementary file 1 [file cells-11-04021-s001.zip]

Archive with 1 entries (1 files):
- cells-2042098-supplementary.pdf
